# Supplementary material for: Structural and functional analysis of the nucleotide and DNA binding activities of the human PIF1 helicase
Source: Nucleic Acids Res. 2019 Jan 30;47(6):3208–22. doi: 10.1093/nar/gkz028 (PMC6451128; doi:10.1093/nar/gkz028)
Supplement: Supplementary Data [file gkz028_supplemental_files.zip]

Archive with 2 entries (2 files):
- Movie_S1-Complete_Idle_cycle.mpeg
- Revised_SupplementaryData_Deghani.pdf
